# Supplementary material for: Assessing CYP2C8-Mediated Pharmaceutical Excipient-Drug Interaction Potential: A Case Study of Tween 80 and Cremophor EL−35
Source: Pharmaceutics. 2021 Sep 17;13(9):1492. doi: 10.3390/pharmaceutics13091492 (PMC8467590; doi:10.3390/pharmaceutics13091492)
Supplement: Supplementary file 1 [file pharmaceutics-13-01492-s001.zip]

Archive with 1 entries (1 files):
- pharmaceutics-1369924-SI.pdf
